# Supplementary material for: Application of Targeted and Suspect Screening Workflows for Cyclic Peptide Cyanotoxin Profiling in Spirulina- and Klamath-Based Food Supplements
Source: Foods. 2025 Aug 26;14(17):2969. doi: 10.3390/foods14172969 (PMC12428515; doi:10.3390/foods14172969)
Supplement: Supplementary file 1 [file foods-14-02969-s001.zip]

Archive with 1 entries (1 files):
- foods-3805735-supplementary.pdf
